# Supplementary material for: The History of Slavs Inferred from Complete Mitochondrial Genome Sequences
Source: PLoS One. 2013 Jan 14;8(1):e54360. doi: 10.1371/journal.pone.0054360 (PMC3544712; doi:10.1371/journal.pone.0054360)
Supplement: Table S3 — Ethnic origin of the samples for which complete mitochondrial genome sequences were determined in the current study. (XLSX) [file pone.0054360.s005.xlsx]

## Sheet: Arkusz1
Table S3. Ethnic origin of the samples for which complete mitochondrial genome sequences were determined in the current study.
	Sequence ID	Ethnic origin
Figure 2	P526	Polish, Podhale
Figure 3	K202	Polish, Kashubia
	K422	Polish, Kashubia
	P584	Polish, Podhale
	UKR_150	Ukrainian, Lviv region
	UKR_160	Ukrainian, Lviv region
	UKR_190	Ukrainian, Lviv region
Figure 4	K320	Polish, Kashubia
	P536	Polish, Podhale
	P583	Polish, Podhale
Figure S1	B121	Polish, Pomerania-Kujawy region
	B150	Polish, Pomerania-Kujawy region
	B176	Polish, Pomerania-Kujawy region
	BEL-I-5	Russian, Belgorod region
	BEL-I-14	Russian, Belgorod region
	CZ-III-46	Czech
	CZ-I-1631	Czech
	CZ-III-19	Czech
	CZ-IV-13	Czech
	CZ-V-311	Czech
	GD26	Polish, Gdansk Pomerania
	GD54	Polish, Gdansk Pomerania
	K337	Polish, Kashubia
	K343	Polish, Kashubia
	K356	Polish, Kashubia
	K656	Polish, Kashubia
	KL-64	Russian, Kaluga region
	N055	Polish, Bydgoszcz
	N057	Polish, Bydgoszcz
	O-17	Russian, Oryol region
	O-54	Russian, Oryol region
	P17	Polish, Podhale
	P41	Polish, Podhale
	P138	Polish, Podhale
	P148	Polish, Podhale
	P531	Polish, Podhale
	PS-21	Russian, Pskov region
	PS-34	Russian, Pskov region
	PS-41	Russian, Pskov region
	PS-67	Russian, Pskov region
	SLV-2	Slovak
	SLV-69	Slovak
	SLV-74	Slovak
	SLV-107	Slovak
	SLV-115	Slovak
	SLV-148	Slovak
	SLV-149	Slovak
	SLV-230	Slovak
	T-42	Russian, Tula region
	T-63	Russian, Tula region
	T-81	Russian, Tula region
	T-88	Russian, Tula region
	T-96	Russian, Tula region
	T-104	Russian, Tula region
	UKR-123	Ukrainian, Lviv region
	UKR-126	Ukrainian, Lviv region
	UKR-154	Ukrainian, Lviv region
	V-75	Russian, Yaroslavl region
	Y-9	Russian, Yaroslavl region
	Y-56	Russian, Yaroslavl region
	Y-120	Russian, Yaroslavl region
Figure S2	B381	Polish, Pomerania-Kujawy region
	B51	Polish, Pomerania-Kujawy region
	Cz_III-50	Czech, western Bohemia
	Cz_I-18	Czech, western Bohemia
	Cz_II-19	Czech, western Bohemia
	Sl_246	Slovak, western Slovakia
	Sl_233	Slovak, eastern Slovakia
	Sl_140	Slovak, eastern Slovakia
	BG_I-10	Russian, Belgorod region
	BG_II-20	Russian, Belgorod region
	412_M	Ukrainian, eastern Ukraine
