# Supplementary material for: The History of Slavs Inferred from Complete Mitochondrial Genome Sequences
Source: PLoS One. 2013 Jan 14;8(1):e54360. doi: 10.1371/journal.pone.0054360 (PMC3544712; doi:10.1371/journal.pone.0054360)
Supplement: Table S4 — Age estimates (in kya) calculated according to Mishmar et al. [40] , Kivisild et al. [41] and Soares et al. [42] for haplogroups H5, H6, C4a1a, C5c1 and G2a. (XLS) [file pone.0054360.s006.xls]

## Sheet: Coalescence Times
Table S4. Age estimates (in kya) calculated according to Mishmar et al. [40], Kivisild et al. [41] and Soares et al. [42] for haplogroups H5, H6, C4a1a, C5c1 and G2a.
		rho statistic
Haplogroup	N	Mishmar et al. [40]	Synonymous Positions [41]	Complete Genome [42]	Maximum Likelihood [42, 43]
		Mean(Error)	Mean (Mean-Error; Mean+Error)	Mean (minT95%; maxT95%)	Mean (minT95%; maxT95%)
C4a1	7	25(8,4)	19,15 (10,35; 27,94)	20,65 (10,66; 31,12)	21,52 (18,79; 24,35)
C4a1a	6	22,3(8,3)	19,71 (9,62; 29,8)	19,01 (9,03; 29,49)	15,99 (13,35; 18,66)
C5c1	11	7,5(4,8)	9,32 (2,04; 16,59)	6,18 (0,54; 12,03)	4,05 (0,18; 8,3)
G2a	55	20(5,1)	22,19 (14,66; 29,72)	20,02 (13,08; 27,19)	18,3 (14,7; 21,96)
H5	339	16,5(3,6)	13,21 (10,09; 16,33)	12,49 (8,6; 16,45)	11,52 (8; 15,12)
H5a	194	14(3,5)	13,45 (8,29; 18,62)	10,82 (7,04; 14,69)	11,66 (6,7; 16,75)
H5a1	124	8,4(1,2)	6,1 (5,21; 6,99)	7,46 (5,72; 9,22)	6,71 (4,98; 8,45)
H5a1a	16	3,9(1,4)	1,97 (0,76; 3,18)	3,4 (1,57; 5,26)	1,03 (-2,72; 4,87)
H5a1b	4	2,6(1,8)	1,97 (0; 3,94)	1,93 (-0,25; 4,16)	1,96 (-1,75; 5,81)
H5a1c	6	13,7(6,4)	3,94 (1,67; 6,22)	9,25 (2,45; 16,32)	10,97 (7,25; 14,78)
H5a1c1	5	8,2(5,4)	1,58 (0; 3,15)	5,22 (-0,38; 11,01)	2,83 (-0,51; 6,46)
H5a1d	4	7,7(3,1)	7,88 (3,94; 11,83)	5,22 (1,58; 8,94)	3,43 (0,7; 6,04)
H5a1e	3	3,4(2,4)	2,63 (0; 5,26)	2,59 (-0,34; 5,57)	2,67 (-1,27; 6,71)
H5a1f	7	2,9(1,8)	4,51 (1,75; 7,26)	3,71 (1,18; 6,28)	4,7 (0,91; 8,58)
H5a1g	15	13,7(5,9)	3,68 (2,29; 5,07)	13,56 (4,78; 22,76)	9,23 (4,35; 14,26)
H5a1g1	12	11,1(5,3)	3,94 (2,33; 5,55)	7,67 (2,05; 13,48)	6,83 (4,54; 9,16)
H5a1g1a	9	9,1(4,8)	4,38 (2,42; 6,34)	6,1 (0,9; 11,48)	4,84 (-1,4; 4,7)
H5a1g1a1	8	3,2(1,4)	3,94 (1,97; 5,91)	3,24 (0,69; 5,83)	1,62 (-0,71; 6,46)
H5a1g2	3	3,4(2,4)	2,63 (0; 5,26)	1,72 (-0,66; 4,13)	0,66 (-3,66; 5,12)
H5a1h	3	1,7(1,7)	2,63 (0; 5,26)	2,59 (-1,18; 6,44)	1,33 (-1,43; 4,14)
H5a1j	6	2,6(1,5)	1,31 (0; 2,63)	5,22 (2,01; 8,49)	5,55 (0,98; 10,26)
H5a1s	3	0(0)	0 (0; 0)	1,72 (-0,66; 4,13)	0 (-2,3; 2,3)
H5a2	16	4,5(1,3)	2,46 (1,36; 3,57)	5,05 (3,14; 6,98)	4,3 (0,42; 8,28)
H5a3	19	14,1(4,9)	17,01 (9,62; 24,4)	9,75 (4,16; 15,52)	10,98 (7,94; 14,07)
H5a3a	15	11(3,4)	11,04 (6,19; 15,88)	7,89 (3,35; 12,56)	7,98 (3,08; 13,02)
H5a3a1	8	4,5(2,3)	2,96 (0; 5,91)	2,59 (0,21; 5)	1,33 (-0,54; 3,21)
H5a4	6	21,4(7,3)	21,02 (12,51; 29,54)	16,17 (6,91; 25,88)	18,54 (14,89; 22,27)
H5a4a	5	22,6(8,6)	22,08 (12,1; 32,05)	14,49 (5,11; 24,34)	17,44 (14,68; 20,24)
H5a6	7	8,1(3,2)	7,88 (3,82; 11,94)	5,22 (1,62; 8,9)	7,71 (4,83; 10,64)
H5a7	7	7,3(2,9)	6,76 (3,57; 9,94)	6,36 (2,52; 10,29)	8,32 (6,11; 10,56)
H5b	32	9,6(2,3)	10,84 (7,52; 14,16)	8,65 (5,22; 12,16)	10,48 (7,03; 14)
H5b1	9	2,9(1,3)	2,63 (1,11; 4,15)	2,59 (0,89; 4,3)	0,54 (-1,56; 2,67)
H5b2	7	2,9(1,5)	3,38 (1,43; 5,33)	1,47 (0,03; 2,93)	0,5 (-3,33; 443)
H5b3	3	6,9(3,4)	5,26 (1,54; 8,97)	7,89 (2,69; 13,26)	8,39 (4,2; 12,69)
H5c	10	8,2(3,1)	9,46 (5; 13,92)	7,89 (3,72; 12,17)	6,03 (2,97; 9,14)
H5c1	4	7,7(3,6)	5,91 (1,51; 10,32)	5,88 (1,61; 10,27)	2,67 (-1,22; 6,66)
H5c2	3	0(0)	0 (0; 0)	2,59 (-1,18; 6,44)	2 (0,72; 3,94)
H5d	4	1,3(1,3)	1,97 (0; 3,94)	3,9 (0,77; 7,09)	4,02 (0,05; 8,1)
H5e	9	18,3(7,6)	14,89 (6; 23,78)	10,91 (3,02; 19,18)	10,98 (6,05; 16,05)
H5e1	8	9(4,4)	7,88 (1,81; 13,96)	6,21 (1,52; 11,05)	5,72 (1,05; 10,54)
H5e1a	6	5,1(2,4)	2,63 (0,77; 4,49)	3,9 (1,07; 6,77)	3,34 (-1,36; 8,2)
H5f	4	5,1(2,6)	5,91 (2,5; 9,33)	3,24 (0,4; 6,14)	1,79 (-1,5; 4,9)
H5g	3	1,7(1,7)	2,63 (0; 5,26)	5,22 (-0,17; 10,79)	4,02 (0,6; 7,52)
H5k	3	3,4(2,4)	2,63 (0; 5,26)	1,72 (-0,66; 4,13)	2,67 (-0,27; 5,66)
H5m	3	8,6(3,8)	5,26 (1,54; 8,97)	7 (2,11; 12,03)	8,15 (5,01; 11,36)
H5r	14	4(1,8)	2,25 (0,47; 4,03)	2,4 (0,52; 4,31)	3,64 (1,56; 5,67)
H5r1	3	1,7(1,7)	2,63 (0; 5,26)	0,86 (-0,82; 2,55)	0,02 (-3,64; 3,77)
H5r2	3	1,7(1,7)	0 (0; 0)	1,72 (-0,66; 4,13)	1,33 (-1,43; 4,14)
H5s	6	4,3(2,3)	5,26 (2,04; 8,47)	5,66 (-0,06; 11,59)	2 (-2,73; 2,79)
H5u	4	16,7(6,4)	19,71 (10,47; 28,95)	11,99 (4,05; 20,27)	14,56 (9,47; 19,78)
H5u1	3	1,7(1,7)	0 (0; 0)	1,72 (-0,66; 4,13)	1,33 (-1,18; 3,88)
H5v	4	11,6(4,6)	9,86 (3,94; 15,77)	9,93 (4,2; 15,85)	9,55 (6,07; 13,11)
H6	158	28,2(8,7)	33,63 (20,82; 46,45)	18,94 (9,54; 28,78)	15,31 (11,61; 19,09)
H6a	145	19(6,1)	19,36 (10,97; 27,74)	13,85 (7,29; 20,64)	12,6 (8,68; 16,6)
H6a1	138	14,2(3,9)	11,65 (7,74; 15,57)	11,31 (7,03; 15,69)	11,37 (6,69; 16,18)
H6a1a	77	8,6(1,2)	7,68 (6,2; 9,16)	7,3 (5,68; 8,93)	7,4 (2,63; 12,32)
H6a1a1	4	10,3(4,8)	15,77 (8,39; 23,14)	8,57 (2,6; 14,75)	8,68 (4,59; 12,88)
H6a1a2	9	13,1(4,5)	11,39 (5,64; 17,13)	12,45 (5,6; 19,55)	11,44 (5,61; 17,47)
H6a1a2a	5	9,2(4,2)	3,15 (0,92; 5,38)	11,16 (2,82; 19,91)	7,31 (3,26; 11,47)
H6a1a2b	4	7,7(4,4)	5,91 (0; 11,83)	5,22 (0,43; 10,15)	4,95 (0,3; 9,75)
H6a1a2b1	3	5,1(3)	0 (0; 0)	2,59 (-0,34; 5,57)	1,96 (-2,6; 6,66)
H6a1a3	5	3,1(1,8)	1,58 (0; 3,15)	2,59 (0,32; 4,89)	1,47 (-1,4; 4,39)
H6a1a4	7	5,9(2,1)	3,38 (1,43; 5,33)	4,84 (2,19; 7,53)	4,85 (0,91; 8,89)
H6a1a5	5	6,2(2,9)	1,58 (0; 3,15)	3,63 (0,58; 6,75)	1,96 (-0,96; 4,94)
H6a1b	61	9,7(2,5)	8,79 (5,19; 12,39)	10,21 (6,24; 14,26)	9,83 (5,34; 14,43)
H6a1b2	27	6,1(1,1)	4,67 (3,43; 5,91)	5,81 (4,11; 7,52)	3,94 (-0,39; 8,38)
H6a1b2d	3	1,7(1,7)	2,63 (0; 5,26)	1,72 (-0,66; 4,13)	0,65 (-2,05; 3,4)
H6a1b3	18	9,4(3,1)	5,26 (3,5; 7,01)	6,25 (2,91; 9,66)	7,05 (4,39; 9,76)
H6a1b3a	7	3,7(1,6)	2,25 (0,66; 3,85)	2,21 (0,44; 4,01)	2,3 (-0,6; 5,28)
H6a1b4	11	5,1(1,5)	3,58 (1,98; 5,19)	5,22 (2,65; 7,83)	4,8 (0,31; 9,43)
H6a2	5	6,2(2,5)	6,31 (3,15; 9,46)	5,75 (2,32; 9,25)	4,96 (0,85; 9,16)
H6b	5	9,2(3,1)	9,46 (5,6; 13,32)	10,06 (4,59; 15,71)	11,52 (7,88; 15,22)
H6b1	3	8,6(3,8)	7,88 (3,33; 12,44)	8,79 (2,77; 15,04)	7,11 (3,24; 11,02)
H6c	8	5,8(2,1)	8,87 (4,81; 12,93)	5,55 (1,96; 9,22)	5,12 (2,24; 8,06)
